# Supplementary material for: Functionalization of 7-Hydroxy-pyranoflavylium: Synthesis of New Dyes with Extended Chromatic Stability
Source: Molecules. 2022 Oct 29;27(21):7351. doi: 10.3390/molecules27217351 (PMC9657386; doi:10.3390/molecules27217351)
Supplement: Supplementary file 1 [file molecules-27-07351-s001.zip]

Archive with 1 entries (1 files):
- molecules-1963883-supplementary.pdf
